# Supplementary material for: Spatial Variation and Source of Dissolved Heavy Metals in the Lancangjiang River, Southwest China
Source: Int J Environ Res Public Health. 2020 Jan 23;17(3):732. doi: 10.3390/ijerph17030732 (PMC7037378; doi:10.3390/ijerph17030732)
Supplement: Supplementary file 1 [file ijerph-17-00732-s001.zip]

Archive with 1 entries (1 files):
- ijerph-686604-supplementary.xlsx
