# Supplementary material for: Spatial Variation and Source of Dissolved Heavy Metals in the Lancangjiang River, Southwest China
Source: Int J Environ Res Public Health. 2020 Jan 23;17(3):732. doi: 10.3390/ijerph17030732 (PMC7037378; doi:10.3390/ijerph17030732)
Supplement: Supplementary file 1 [file ijerph-17-00732-s001.zip › ijerph-686604-supplementary.xlsx]

## Sheet: Table S1
Hazard quotient and hazard index for dissolved heavy metals in the Lancangjiang River
Adults	Cw	IR	EF	ED	BW	AT	ADDingestion	RfDingestion	HQingestion
Cr	0.11	2	350	30	70	10950	0.0030137	3	0.00100457
Ni	0.33	2	350	30	70	10950	0.0090411	20	0.000452055
Cu	0.67	2	350	30	70	10950	0.0183562	40	0.000458904
Zn	0.86	2	350	30	70	10950	0.0235616	300	7.85388e-05
Mo	1.02	2	350	30	70	10950	0.0279452	5	0.00558904
Pb	0.23	2	350	30	70	10950	0.00630137	1.4	0.00450098
Children	Cw	IR	EF	ED	BW	AT	ADDingestion	RfDingestion	HQingestion
Cr	0.11	0.64	350	6	15	2190	0.00450046	3	0.00150015
Ni	0.33	0.64	350	6	15	2190	0.0135014	20	0.000675068
Cu	0.67	0.64	350	6	15	2190	0.0274119	40	0.000685297
Zn	0.86	0.64	350	6	15	2190	0.0351854	300	0.000117285
Mo	1.02	0.64	350	6	15	2190	0.0417315	5	0.0083463
Pb	0.23	0.64	350	6	15	2190	0.00941005	1.4	0.00672146
Adults	Cw	SA	Kp	ET	EF	ED		BW	AT	ADDdermal	RfDdermal	HQdermal
Cr	0.11	18000	0.001	0.58	350	30	0.001	70	10950	1.57315e-05	0.015	0.00104877
Ni	0.33	18000	0.001	0.58	350	30	0.001	70	10950	4.71945e-05	5.4	8.73973e-06
Cu	0.67	18000	0.001	0.58	350	30	0.001	70	10950	9.58192e-05	8	1.19774e-05
Zn	0.86	18000	0.001	0.58	350	30	0.001	70	10950	0.000122992	60	2.04986e-06
Mo	1.02	18000	0.0006	0.58	350	30	0.001	70	10950	8.75244e-05	1.9	4.60655e-05
Pb	0.23	18000	0.001	0.58	350	30	0.001	70	10950	3.28932e-05	0.42	7.8317e-05
Children	Cw	SA	Kp	ET	EF	ED		BW	AT	ADDdermal	RfDdermal	HQdermal
Cr	0.11	6600	0.001	1	350	6	0.001	15	2190	4.6411e-05	0.015	0.00309406
Ni	0.33	6600	0.001	1	350	6	0.001	15	2190	0.000139233	5.4	2.57839e-05
Cu	0.67	6600	0.001	1	350	6	0.001	15	2190	0.000282685	8	3.53356e-05
Zn	0.86	6600	0.001	1	350	6	0.001	15	2190	0.000362849	60	6.04749e-06
Mo	1.02	6600	0.0006	1	350	6	0.001	15	2190	0.000258214	1.9	0.000135902
Pb	0.23	6600	0.001	1	350	6	0.001	15	2190	9.70411e-05	0.42	0.00023105
	Adults		Children
	HQingestion	HQdermal	HQingestion	HQdermal			HIAdults	HIChildren
Cr	0.00100457	0.00104877	4.50046e-06	0.00309406		Cr	0.00205333	0.00309856
Ni	0.000452055	8.73973e-06	0.000675068	2.57839e-05		Ni	0.000460795	0.000700852
Cu	0.000458904	1.19774e-05	9.13729e-05	3.53356e-05		Cu	0.000470882	0.000126709
Zn	7.85388e-05	2.04986e-06	0.000879635	6.04749e-06		Zn	8.05887e-05	0.000885682
Mo	0.00558904	4.60655e-05	0.000139105	0.000135902		Mo	0.00563511	0.000275007
Pb	0.00450098	7.8317e-05	0.000134429	0.00023105		Pb	0.0045793	0.000365479
